# Supplementary material for: A comparative analysis of microplastic contamination in hermit crab Clibanarius rhabdodactylus Forest, 1953, inhabiting intertidal and subtidal Coastal habitat of Gujarat state
Source: PLoS One. 2025 Jun 12;20(6):e0325324. doi: 10.1371/journal.pone.0325324 (PMC12161533; doi:10.1371/journal.pone.0325324)
Supplement: S2 File — (XLSX) [file pone.0325324.s002.xlsx]

## Sheet: Abundance Hermit crab
		Abundnace of microplastics	Standard deviation
Intertidal	Female	13.0991	1.58
	Male	9.21282	1.21
Subtidal	Female	4.25344	0.48
	Male	2.3983	0.26

## Sheet: Sediment water
	Sediment	Study sites	Dry weight	Total MPs	MPs/kg												Water	Study site	Water amount (L)	Total MPs	MPs/L
	Subtidal	Jakhau	1.255	13	10.3586													Jakhau	15	1	0.0666667
	Subtidal	Jakhau	1.37	0	0	106												Jakhau	15	3	0.2
	Subtidal	Jakhau	1.39	2	1.43885							MPS/Kg	MPs/L					Jakhau	15	5	0.333333
	Subtidal	Jakhau	1.77	1	0.564972						Study sites	Sediment	Water	SD	SD						0.2
	Subtidal	Jakhau	1.58	0	0						Subtidal	2.47248	0.2	4.44757	0.133333						0.133333
					2.47248						Intertidal	6.75884	0.488889	6.04718	0.20367
					4.44757													Veraval	15	4	0.266667
						63												Veraval	15	8	0.533333
																		Veraval	15	10	0.666667
	Intertidal	Veraval	1.83	17	9.28962
	Intertidal	Veraval	2	3	1.5
	Intertidal	Veraval	1.7	4	2.35294						Total MP	Sediment	Water
	Intertidal	Veraval	1.99	9	4.52261						Subtidal	16	9
	Intertidal	Veraval	1.86	30	16.129						Intertidal	63	22
					6.75884														Sediment																			Water
					6.04718																																	MPs/L	SD
																		Study sites	MPS/kg	SD																	Subtidal	0.2	0.133333
			Sediment			Water												Subtidal	2.47248	4.44757																	Intertidal	0.488889	0.20367
			Jakahu	Veraval		Jakahu	Veraval											Intertidal	6.75884	6.04718
			10.3586	9.28962		0.0666667	0.266667
			0	1.5		0.2	0.533333
			1.43885	2.35294		0.333333	0.666667
			0.564972	4.52261
			0	16.129
	Mann-Whitney test for "equal medians"						Mann-Whitney test for "equal medians"
	Jakahu	Veraval					Jakahu	Veraval
	N:	5	N:	5			N:	3	N:	3
	Mean rank:	1.9	Mean rank:	3.6			Mean rank:	1.1667	Mean rank:	2.3333
	Mann-Whitn U :	4					Mann-Whitn U :	1
	z :	1.6762	p (same med.):	0.093693			z :	1.3093	p (same med.):	0.19043
	Monte Carlo permutation:	p (same med.):	0.0902				Monte Carlo permutation:	p (same med.):	0.2052
	Exact permutation:	p (same med.):	0.087302				Exact permutation:	p (same med.):	0.2
Water
	Fiber	Film	Fragment	Foam			Blue	Black	Red	White	Pink	Brown			< 0.5 mm	0.5 to 1 mm	1 to 2 mm	2 to 3 mm	3 to 4 mm	4 to 5 mm
Subtidal	96.5517	0	3.44828	0		Subtidal	20.6897	41.3793	31.0345	0	0	6.89655		Subtidal	13.7931	24.1379	27.5862	13.7931	13.7931	6.89655
Intertidal	59.0909	0	31.8182	9.09091		Intertidal	40.9091	40.9091	9.09091	9.09091	0	0		Intertidal	13.6364	27.2727	9.09091	40.9091	4.54545	4.54545
Sediment						Sediment								Sediment
	Fiber	Film	Fragment	Foam			Blue	Black	Red	White	Pink	Brown			< 0.5	0.5 to 1	1 to 2	2 to 3	3 to 4	4 to 5
Subtidal	97.2973	1.8018	0.900901	0		Subtidal	6.30631	4.5045	11.7117	70.2703	7.20721	0		Subtidal	22	24	32	17	10	6
Intertidal	96.8254	1.5873	0	1.5873		Intertidal	39.6825	23.8095	26.9841	3.1746	0	6.34921		Intertidal	13	14	16	12	6	2

## Sheet: Abundnace sediment water
	Sediment															Water
																MPs/L	SD
Study sites	MPS/kg	SD													Subtidal	0.2	0.133333
Subtidal	2.47248	4.44757													Intertidal	0.488889	0.20367
Intertidal	6.75884	6.04718

## Sheet: PI calculation
Study sites	Abundnace	C0	CF	Hi	PRI						Study sites	CF		Hi		PRI
Intertidal	11.16	3.33	3.35135	505.197	1693.09						Intertidal	3.35135	Considerably contaminated	505.197	III	1693.09	Very high
Subtidal	3.33	3.33	1	187.688	187.688						Subtidal	1	Moderately contaminated	187.688	III	187.688	Medium
			Pji	Ci	Sj	Pji/Ci	X Sj	Hi
	Intertidal	PP	100	11.16	1	8.96057	8.96057	505.197
		PE	321	11.16	11	28.7634	316.398
		EVA	223	11.16	9	19.9821	179.839
	Subtidal	PP	460	3.33	1	138.138	138.138	187.688
		PE	15	3.33	11	4.5045	49.5495

## Sheet: Pollution indices
Study sites	Abundnace	C0	CF	Hi	PRI
Intertidal	11.16	3.33	3.35135	505.197	1693.09
Subtidal	3.33	3.33	1	187.688	187.688

## Sheet: Shape
In Hermit crab							In sediment							In water
Data in %							Data in %							Data in %
		Fiber	Film	Fragment				Fiber	Film	Fragment	Foam				Fiber	Film	Fragment	Foam
Intertidal	Male	81.11	0	18.89			Subtidal	97.2973	1.8018	0.900901	0			Subtidal	96.5517	0	3.44828	0
	Female	82.86	0.321526	16.8224			Intertidal	96.8254	1.5873	0	1.5873			Intertidal	59.0909	0	31.8182	9.09091
Subtidal	Male	77.5401	9.09091	13.369
	Female	60.4167	0.347222	39.2361

## Sheet: Colour
In Hermit crab	Data in %
		Black	Blue	Red	Green	Orange	Pink	Trans.	Yellow	Other
Subtidal	Female	46.5278	14.5833	5.55556	30.9028	0	0	0.694444	0	1.73611
	Male	55.0802	21.3904	5.34759	9.09091	0	0	1.60428	0	7.48663
Intertidal	Female	37.3832	31.1526	15.8879	4.36137	2.80374	1.24611	2.49221	0	4.6729
	Male	38.3901	26.0062	26.6254	3.71517	0.309598	0.309598	1.85759	0	2.78638
In Water	Data in %
	Blue	Black	Red	White	Pink	Brown
Subtidal	20.6897	41.3793	31.0345	0	0	6.89655
Intertidal	40.9091	40.9091	9.09091	9.09091	0	0
In Sediment	Data in %
	Blue	Black	Red	White	Pink	Brown
Subtidal	6.30631	4.5045	11.7117	70.2703	7.20721	0
Intertidal	39.6825	23.8095	26.9841	3.1746	0	6.34921

## Sheet: Size
In Hermit crab	Data in %
		<0.5 mm	0.5-1 mm	1-2 mm	2-3 mm	3-4 mm	4-5 mm
Subtidal	Female	49.6528	27.4306	11.4583	7.29167	1.73611	2.43056
	Male	32.6203	36.8984	15.508	8.55615	3.74332	2.6738
Intertidal	Female	20.4531	39.0485	19.3146	11.215	4.98442	4.98442
	Male	33.7461	36.8421	16.7183	8.04954	2.78638	1.85759
In water	Data in %
	< 0.5 mm	0.5 to 1 mm	1 to 2 mm	2 to 3 mm	3 to 4 mm	4 to 5 mm
Subtidal	13.7931	24.1379	27.5862	13.7931	13.7931	6.89655
Intertidal	13.6364	27.2727	9.09091	40.9091	4.54545	4.54545
In sediment	Data in %
	< 0.5	0.5 to 1	1 to 2	2 to 3	3 to 4	4 to 5
Subtidal	22	24	32	17	10	6
Intertidal	13	14	16	12	6	2

## Sheet: Polymer composition
Identified polymers	Percentage
Polypropylene (PP)	50
Polyethylene (PE)	30
Ethylene-vinyl acetate (EVA)	20
